# Supplementary material for: Integrating Health Inequality Monitoring and Equity-Focused Policy Analysis for Immunization: A Conceptual Framework for Translating Data into Equity-Oriented Action
Source: Vaccines (Basel). 2026 Feb 27;14(3):219. doi: 10.3390/vaccines14030219 (PMC13030164; doi:10.3390/vaccines14030219)
Supplement: Supplementary file 1 [file vaccines-14-00219-s001.zip]

Archive with 1 entries (1 files):
- vaccines-4159659-supplementary.xlsx
