# Supplementary material for: Integrating Health Inequality Monitoring and Equity-Focused Policy Analysis for Immunization: A Conceptual Framework for Translating Data into Equity-Oriented Action
Source: Vaccines (Basel). 2026 Feb 27;14(3):219. doi: 10.3390/vaccines14030219 (PMC13030164; doi:10.3390/vaccines14030219)
Supplement: Supplementary file 1 [file vaccines-14-00219-s001.zip › vaccines-4159659-supplementary.xlsx]

## Sheet: TemplateS1. Data sources list
Sheet 1. List data sources by type
Specify health related data sources [1], [2]
Data source type [3]	Name of data source	Year(s) of data collection					Notes
[1] Separate sheets may be used for data sources at national, provincial and district levels.
[2] Specify the dates for the sources whose data are periodically gathered (e.g. surveys and censuses). No date needed for sources with on-going data collecting process (e.g. registration systems).
[3] These include population-based (e.g. survey, civil registration and vital statistics, census) and institution-based (e.g. individual records, service records and resource records).

## Sheet: TemplateS2.Inequality dimension
Sheet 2. List data sources next to a unique data source number and indicate corresponding dimensions of inequality
Identify which dimension of inequality is included in each unique data source [1]
No.	Data source (year)	Dimensions of inequality
		Sex	Economic status	Education level	Place of residence	Age	Subnational region	[add]	[add]	[add]
1
2
3
4
5
6
7
8
9
10
11
12
13
14
15
16
17
18
19
20
[1] Make a unique data source name for each row in "Sheet 1. Data sources list" worksheet through combining the "Name" and "Year" columns whenever applicable. For instance if a national health survey has been conducted twice so far - one in 2015 and the other in 2020 - put national health survey 2015 and national health survey 2020 in two separate rows.

## Sheet: TemplateS3. Health indicators
Sheet 3. List indicators and corresponding unique data source numbers
Specify which health indicators or topics are included in each unique data source
Health indicator	Unique data source numbers [1]														Notes
[1] Insert relevant unique data source number(s) from "Sheet 2. Inequality dimensions" worksheet
